# Supplementary material for: Identification of novel pathways and immune profiles related to sarcopenia
Source: Front Med (Lausanne). 2023 Apr 17;10:928285. doi: 10.3389/fmed.2023.928285 (PMC10149827; doi:10.3389/fmed.2023.928285)
Supplement: Supplementary file 1 [file Table_1.XLSX]

## Sheet: Sheet1
Immune Signatures
Naive T cell	effector T cell	effector memory T cell	central memory T cell	resident memory T cell	exhusted T cell	resting treg T cells	effector treg T cells	Th1 cells	Th2 cells	CD8+ T cells	Type I IFN Reponse	Type II IFN Reponse	Cytolytic Activity	pro-inflammatory cytokines	anti-inflammatory cytokines	B cells	CD4+ Regulatory T cells	Macrophages	MHC Class I	NK encoded activating receptors	NK encoded inhibitory receptors	NK antimicrobial protein granulysin	cytolytic protein perforin	dendritic cells	granulocyte	Myokines	IGF1	immune modulatory molecules	Senescence-associated secretory phenotype_SASP
CCR7	CX3CR1	PDCD1	CCR7	ITGAE	HAVCR2	FOXP3	FOXP3	IFNG	PMCH	CD8A	DDX4	GPR146	PRF1	IFNG	IL4	BACH2	C15ORF53	C11ORF45	B2M	CD160	KLRC1	GNLY	PRF1	CD40	AP3B1	IL15	IGF1	ICAM1	TGFB1
LEF1	FGFBP2	DUSP4	SELL	CXCR6	TIGIT	IL2RA	CTLA4	TBX21	LAIR2		IFIT1	SELP	GZMA	IL1A	IL10	BANK1	CTLA4	CD68	HLA-A	KLRC3				IL12B	CBFA2T3	IL7		ICOSLG	TGFB3
TCF7	FCGR3A	GZMK	IL7R	MYADM	LAG3		CCR8	CTLA4	SMAD2		IFIT2	AHR		IL1B	IL11	BLK	FOXP3	CLEC5A	TAP1	CD244				SOCS3	CEACAM1	IL6		CD40	IL1B
SELL		GZMA			PDCD1		TNFRSF9	STAT4	CXCR6		IFIT3			IL2	TGFB1	BTLA	GPR15	CYBB		KLRF1					CEBPA			SPDL1	IL6
		IFNG			CXCL13			CD38	GATA3		IRF7					CD79A	IL32	FUCA1							CEBPE				TNF
					LAYN			IL12RB2	IL26		ISG20					CD79B	IL4	GPNMB							CITED2				IFNG
								LTA			MX1					FCRL1	IL5	HS3ST2							CSF2
								CSF2			MX2					FCRL3		LGMN							CSF3
											RSAD2					HVCN1		MMP9							CUL4A
											TNFSF10					RALGPS2		TM4SF19							DHRS7B
																									EVI2B
																									GATA1
																									GATA2
																									HAX1
																									HCLS1
																									IKZF1
																									IL5
																									IL17C
																									IL25
																									INPP5D
																									JAGN1
																									KDM1A
																									L3MBTL3
																									LBR
																									MIR223
																									NKAP
																									PRDM16
																									RARA
																									RBP1
																									RUNX1
																									SP3
																									TESC
																									TRIB1
																									ZBTB46
																									ZFPM1

## Sheet: Sheet8
Neuromuscular junction	Endocrine system	Growth_factor	Muscle_protein_turnover	Behavior_mediated pathways	Inflammation_mediated _pathways_redox_related_factors
AGRN	GHR	MSTN	CNDP1	ALB	IL6
	IGF1	FST	CARNS1		IL1B
		INHBA	TNNT1		IL1A
		INHBb	TNNT2		OLR1
		GDF15	TNNT3		TNF
		TGFB1			BCHE
		BMP1
		BMP2
		BMP4
		BDNF-AS

## Sheet: Sheet2
differential expressed genes among sarcopenia vs. non sarcopenia
Gene.symbol	logFC	adj.P.Val	FC
IGLL5	1.76449	0.00451497	3.39755
SERPINB12	1.75572	3.18e-06	3.37696
SERPINB7	1.70853	1.7e-10	3.26828
UBE2CP4	1.69157	0.0026457	3.23009
CALML5	1.55855	3.88e-12	2.94558
LARGE2	1.40501	0.00293052	2.6482
MYL10	1.38444	4.08e-07	2.6107
FRG2HP	1.36386	1.14e-07	2.57373
LGALS7B	1.34134	3.28e-08	2.53387
IGHV3-53	1.24868	4.97e-07	2.37623
SPRR2E	1.22158	1.76e-13	2.33203
S100A7	1.22005	3.04e-07	2.32955
CA5A	1.21105	0.00289165	2.31506
AC096920.1	1.20766	0.0073638	2.30963
SPTSSB	1.20458	0.000337506	2.30471
SLC28A3	1.19791	0.000142512	2.29406
AC006206.2	1.19753	0.00113064	2.29346
AADACL2	1.16984	2.52e-06	2.24987
MUC15	1.13652	0.00344888	2.19851
RAB25	1.13346	1.46e-05	2.19384
SLURP1	1.13119	2.81e-17	2.19039
ITLN1	1.12989	0.000624511	2.18842
AC026185.1	1.12742	0.001773	2.18467
SERPINB2	1.1204	3.18e-06	2.17407
POF1B	1.10159	7.06e-06	2.14591
CWH43	1.09345	0.000165547	2.13384
KRTDAP	1.08999	2.12e-09	2.12872
SPRR2G	1.08842	5.8e-12	2.12641
S100A14	1.07709	0.00033505	2.10977
PLCL2-AS1	1.05355	0.000771865	2.07562
LINC02407	1.04857	0.00581851	2.06848
CALML3	1.01883	1.76e-09	2.02628
AC018464.1	0.993589	0.00921434	1.99113
AC241377.3	0.965459	8.08e-05	1.95268
SGPP2	0.961675	0.000271457	1.94757
SULT2B1	0.955862	0.00614036	1.93974
SERPINA12	0.946135	4.11e-08	1.9267
KPRP	0.930112	3.95e-10	1.90542
GJB3	0.926195	2.44e-07	1.90026
HTN1	0.91672	9.48e-05	1.88782
LCE1C	0.916164	9.09e-15	1.88709
ARG1	0.91592	0.000574427	1.88677
EHF	0.90566	0.00144802	1.8734
ANKRD18B	0.903474	0.00142282	1.87056
NWD2	0.900043	0.00107787	1.86612
LCE2B	0.88771	3.12e-13	1.85024
CYP4F26P	0.887602	0.000871368	1.8501
CNFN	0.875733	2.78e-05	1.83494
DMP1	0.861614	0.000270749	1.81707
ADIPOQ-AS1	0.856509	0.00100509	1.81065
MYMK	0.856232	0.00469714	1.8103
LCE1B	0.853198	1.91e-10	1.8065
TMC5	0.845706	4.8e-05	1.79714
IL37	0.830471	1.7e-06	1.77827
AC025219.1	0.829564	0.00141756	1.77715
LINC01001	0.823631	0.00344483	1.76985
ACER1	0.805817	1.27e-06	1.74814
IGLV5-45	0.801778	1.63e-06	1.74325
AC004870.4	0.800816	0.000112654	1.74209
RN7SL202P	0.800256	0.000280391	1.74141
NKPD1	0.792737	0.00125511	1.73236
LY6G6C	0.784381	4.06e-06	1.72235
C19orf81	0.782119	0.00424648	1.71965
ARHGAP40	0.767148	0.00047115	1.7019
CNGA3	0.761447	0.000815584	1.69519
AC006206.1	0.759091	0.00116719	1.69242
CDSN	0.752777	0.000100485	1.68503
OR4F2P	0.752241	0.0025926	1.68441
LYPD6B	0.749648	0.00438094	1.68138
LINC01699	0.739897	0.000465738	1.67006
AC040174.1	0.738068	0.000671912	1.66794
RPL21P103	0.725726	0.00547563	1.65373
CDKN2A	0.725039	0.0067456	1.65295
MYEOV	0.723559	0.0020412	1.65125
DLX6-AS1	0.714336	0.00668445	1.64073
NLRP10	0.711138	0.000112444	1.63709
MTHFD2P5	0.698527	0.000268818	1.62285
AL139022.2	0.697069	0.000386621	1.62121
AC091100.1	0.693484	0.00318135	1.61718
NMS	0.693256	0.00477894	1.61693
AC079336.7	0.68284	4.27e-05	1.6053
TP73	0.682775	0.000909312	1.60522
AL513303.1	0.676041	0.00550869	1.59775
LCE2C	0.675109	3.88e-10	1.59672
HRH3	0.672358	3.76e-05	1.59368
C4orf51	0.671427	0.0021527	1.59265
SOX21-AS1	0.671222	0.0011971	1.59242
AC090589.2	0.655809	2.36e-05	1.5755
AC016642.1	0.653032	0.00030466	1.57247
IL36G	0.649762	0.00011742	1.56891
AC099566.1	0.648882	0.000248992	1.56795
AC093763.2	0.639587	2.77e-07	1.55788
DEFB132	0.638742	0.00878842	1.55697
PCDHA11	0.637218	0.000674596	1.55533
PRSS8	0.636914	0.00396898	1.555
OTX2	0.634024	0.000785511	1.55189
PGLYRP3	0.628789	0.000100344	1.54627
MESP2	0.626261	0.0023054	1.54356
AC108032.1	0.624785	0.000134903	1.54198
GPR87	0.624673	9.66e-06	1.54186
AC245041.2	0.624384	0.00106602	1.54155
AC138866.2	0.623215	0.00541514	1.5403
GJB4	0.622222	1.36e-05	1.53924
AC078778.2	0.618987	0.00286723	1.5358
AC114488.1	0.618687	0.000538704	1.53548
KNOP1P4	0.618132	0.00104024	1.53489
TMEM132C	0.615737	0.00762935	1.53234
RF00181	0.615569	0.00860352	1.53216
B4GALNT3	0.612971	0.00662117	1.52941
LINC02455	0.612195	0.000215849	1.52858
MIR4441	0.611265	0.00163998	1.5276
POSTN	0.609712	0.00747145	1.52595
TBR1	0.605141	0.000730852	1.52113
OTC	0.604396	9.97e-05	1.52034
LINC01344	0.603889	0.00136803	1.51981
SEZ6L2	0.598229	0.000539247	1.51386
AC017048.3	0.595091	0.00038758	1.51057
AC083899.3	0.593844	0.00150339	1.50926
AC010327.3	0.593789	0.00940572	1.5092
IGFL2	0.592347	0.00106794	1.5077
PCDH15	0.591737	0.00658886	1.50706
BSPRY	0.59028	0.00706743	1.50554
PGAM1P10	0.589608	0.00265974	1.50484
AL589745.1	0.586791	0.00132677	1.5019
AC092349.1	0.585435	0.00094322	1.50049
ID4	0.584813	0.00705069	1.49984
IL1RAPL2	0.581818	0.00943246	1.49673
AP000720.2	0.579215	5.96e-05	1.49404
GDPD2	0.576743	0.00758678	1.49148
AL158047.1	0.576279	0.00924203	1.491
AC105383.1	0.576195	0.00117307	1.49091
AC027237.3	0.575133	0.00184072	1.48982
IGHV4-34	0.572929	0.00424856	1.48754
AL022724.1	0.572884	4e-06	1.48749
ELN-AS1	0.571618	0.00101856	1.48619
LINC02242	0.571233	0.00541241	1.48579
AP002001.1	0.570151	0.000387	1.48468
ERC2-IT1	0.569371	0.000359371	1.48388
TMC2	0.568946	0.00727983	1.48344
AL162727.1	0.567791	1.06e-05	1.48225
HLA-T	0.565626	0.00673259	1.48003
AC024581.1	0.565347	0.00929991	1.47974
AC090630.1	0.565067	0.00624368	1.47946
LINC02550	0.561946	1.15e-06	1.47626
SYT8	0.561582	0.00452896	1.47589
DAPL1	0.561481	7.49e-05	1.47578
AC009902.3	0.561478	0.000400098	1.47578
CRCT1	0.561199	7.63e-06	1.47549
AC008805.2	0.561071	3.4e-05	1.47536
ANXA9	0.560546	0.00937445	1.47483
AL132765.2	0.555786	6.75e-05	1.46997
CLEC4G	0.555629	0.00341202	1.46981
ORM1	0.55408	0.000102662	1.46823
PHF24	0.551642	0.0044305	1.46575
SOST	0.550882	0.00105709	1.46498
AP001025.1	0.549816	0.00292122	1.4639
SPRR2D	0.549802	1.27e-05	1.46388
LINC01835	0.54932	0.00613797	1.4634
LCE6A	0.545878	1.33e-07	1.45991
AL033397.1	0.545657	0.00843816	1.45968
C1orf68	0.544154	0.00120791	1.45816
AC051619.4	0.541743	0.00105102	1.45573
AC099489.2	0.539124	0.00235623	1.45309
KCNV1	0.537817	0.000613297	1.45177
DCST1-AS1	0.537218	0.00412771	1.45117
AMN	0.537196	0.00338656	1.45115
AC007040.2	0.534507	0.00573415	1.44845
SYCE2	0.533704	0.00470749	1.44764
RSPH1	0.531368	0.00609383	1.4453
KLK5	0.531237	0.00138152	1.44517
LINC02323	0.530896	0.000255188	1.44483
AC112198.2	0.53075	0.00453035	1.44468
MIR140	0.530635	0.00238328	1.44457
LINC00904	0.530575	0.00065778	1.4445
MYT1	0.530272	0.00627824	1.4442
AC108704.1	0.529097	0.00220103	1.44303
AL162431.3	0.528782	0.00197537	1.44271
MIR3163	0.528761	0.0018647	1.44269
HNRNPA1P68	0.527981	0.00561964	1.44191
AC003070.2	0.527065	0.00353383	1.44099
ARHGAP31-AS1	0.526044	0.00104899	1.43998
AC004263.1	0.52587	0.00012076	1.4398
LINC01185	0.52455	0.00245987	1.43848
SNRPCP16	0.523776	0.00904143	1.43771
LINC01592	0.52373	0.00746338	1.43767
SULT4A1	0.52013	0.00201072	1.43408
AC005544.2	0.519455	0.00697709	1.43341
KLK7	0.518065	0.00649449	1.43203
ACSM6	0.517925	0.00104293	1.43189
CYP1D1P	0.517608	1.08e-05	1.43158
RNF39	0.517602	0.00833025	1.43157
AC018647.1	0.516525	0.00200994	1.43051
TPRG1LP1	0.516179	0.000665832	1.43016
AL162582.1	0.514515	0.00242619	1.42851
OPALIN	0.513214	0.00237205	1.42723
AC108865.2	0.512862	0.000320825	1.42688
AC006349.1	0.512216	0.00792973	1.42624
HDGFP1	0.510618	0.00488631	1.42466
LINC01191	0.510311	0.00109005	1.42436
RGS20	0.51017	0.00436031	1.42422
PRR15	0.509153	0.00831151	1.42321
MIR3666	0.508582	0.00902108	1.42265
DRAIC	0.505159	0.00453289	1.41928
PABPC1P7	0.504224	0.00154807	1.41836
AC004941.1	0.504182	0.00462789	1.41832
RN7SL861P	0.502417	0.00407375	1.41658
LINC02249	0.502079	8.78e-05	1.41625
LINC01152	0.501317	0.00973518	1.41551
KCNK15-AS1	0.498841	0.00287783	1.41308
AGGF1P3	0.498576	0.00937105	1.41282
SLC38A8	0.497579	0.00464359	1.41184
NPM1P32	0.497465	0.00108732	1.41173
MIR199A2	0.497068	0.00793891	1.41134
ESPNP	0.496787	0.00201206	1.41107
LINC02203	0.495228	0.00634366	1.40954
EFNA5	0.494668	0.00939338	1.409
AP003119.2	0.49437	0.00377619	1.40871
NLRP3P1	0.493936	0.00445046	1.40828
SNORD37	0.493026	0.00994773	1.40739
CEBPA	0.492993	0.00612093	1.40736
AKR1D1	0.492537	0.00157893	1.40692
AC025171.5	0.49247	0.0066251	1.40685
IGF2BP1	0.491887	0.00433549	1.40628
PTPRN	0.491167	0.00767718	1.40558
AL096869.2	0.490863	0.00464246	1.40529
PKMP2	0.490662	0.00124284	1.40509
AL591503.3	0.490063	0.00156915	1.40451
THEM5	0.489288	0.00893147	1.40375
AL132800.1	0.489168	0.00266586	1.40364
GGT6	0.488034	0.008656	1.40253
AL135818.2	0.487817	0.00453056	1.40232
SAMD15	0.486014	0.00582021	1.40057
CUTALP	0.485667	0.00234107	1.40023
AADAC	0.484589	0.00535446	1.39919
AC099489.1	0.484022	0.00923934	1.39864
PROK1	0.482997	0.00510836	1.39764
AF279873.3	0.482966	0.00810625	1.39761
GDF6	0.481776	0.00903788	1.39646
TMEM40	0.481156	0.000972604	1.39586
BX546450.2	0.481128	0.00875634	1.39583
ASIC2	0.480891	0.00176203	1.3956
PRUNEP1	0.479532	0.00366937	1.39429
LINC00381	0.479151	0.000138243	1.39392
OR13C4	0.477007	0.00010386	1.39185
REXO1L1P	0.475606	0.000117121	1.3905
CNTNAP3P5	0.475391	0.00504488	1.39029
AC024267.6	0.474776	0.000566154	1.3897
PDCL3P7	0.47413	0.000129098	1.38908
AC022148.1	0.47385	0.00733038	1.38881
AL035427.1	0.473124	0.00439765	1.38811
LCE5A	0.471406	0.000116026	1.38646
HMGB3P24	0.47062	0.00138507	1.3857
DHRS4L1	0.469523	0.00170685	1.38465
PTMAP1	0.469267	0.00630378	1.38441
AC093519.1	0.468865	0.00384237	1.38402
ZNF560	0.468418	0.00379857	1.38359
KCNH1-IT1	0.467497	0.000404352	1.38271
LIPM	0.46717	0.00728999	1.3824
HDAC2-AS2	0.466681	0.00974845	1.38193
PSAPL1	0.464723	0.00573244	1.38005
HMGB1P33	0.463601	0.000342023	1.37898
AL158824.1	0.462786	0.00978563	1.3782
AC005730.2	0.462783	0.00923021	1.3782
RORB-AS1	0.462355	1.72e-05	1.37779
AL356753.1	0.461813	0.00917192	1.37727
CCDC63	0.460728	0.0095382	1.37624
OR13C9	0.460417	0.00685529	1.37594
AC008972.1	0.459125	0.00699603	1.37471
AP001596.1	0.458718	0.00197135	1.37432
AC005357.2	0.45868	0.000182305	1.37428
LINC00994	0.45723	0.00287816	1.3729
AC239803.2	0.456984	0.00325409	1.37267
AL512649.2	0.456421	2.83e-05	1.37213
RUNDC3A-AS1	0.456133	0.00499767	1.37186
HAPLN1	0.455787	0.00365529	1.37153
TMIGD2	0.455401	0.00453578	1.37116
AC005703.4	0.455073	0.00286971	1.37085
CYYR1-AS1	0.454753	0.00152151	1.37055
LINC00678	0.454692	0.00142368	1.37049
AC007551.1	0.454684	0.00148907	1.37048
AC006116.3	0.453793	0.00244317	1.36964
AL137005.1	0.451755	0.00574533	1.3677
TRPM5	0.451382	0.00306805	1.36735
RPL21P88	0.450817	0.00279741	1.36681
PSMD10P1	0.450669	0.000943796	1.36667
SPRR1B	0.45046	0.00162101	1.36648
NDST3	0.450092	0.00705761	1.36613
NEUROD1	0.450042	0.00237079	1.36608
MROH9	0.449963	0.00853143	1.366
RPSAP52	0.448925	0.000423553	1.36502
CRYBB1	0.448356	0.00920519	1.36448
SSTR5-AS1	0.447962	0.0040758	1.36411
MRPS17P1	0.447932	0.00413436	1.36408
ZNF887P	0.44741	0.00241118	1.36359
AC096541.1	0.446504	0.000744405	1.36273
AC131902.2	0.446359	0.00143937	1.3626
HNRNPUL2-BSCL2	0.446175	0.00609578	1.36242
LINC02298	0.445836	0.00327761	1.3621
RF00019	0.444923	0.000613517	1.36124
F2	0.443575	0.00592244	1.35997
LPA	0.443133	0.00200684	1.35955
CCDC184	0.442826	0.00668681	1.35926
RF00019	0.442541	0.000114125	1.359
TOPAZ1	0.441253	0.00542579	1.35778
AC140076.1	0.441161	0.00281977	1.3577
CR769775.1	0.441098	0.00736708	1.35764
AC109635.2	0.440928	0.00156396	1.35748
AC007563.1	0.440925	0.00166143	1.35747
RAPGEF4-AS1	0.440682	0.00338598	1.35725
AC011247.2	0.440447	0.00412905	1.35702
AC018641.1	0.440171	0.0019883	1.35676
PCSK9	0.439071	0.00731316	1.35573
CCBE1	0.437949	0.0080055	1.35468
AC091435.2	0.437779	0.0023087	1.35452
AL357673.2	0.437615	0.000909086	1.35436
RCAN1	0.437422	0.00490718	1.35418
DNAH9	0.436923	0.00937206	1.35371
RNU7-123P	0.436631	0.00290948	1.35344
TFAP2B	0.435607	0.00667747	1.35248
AZGP1P1	0.435554	0.00155208	1.35243
RPL22P19	0.434493	0.00920434	1.35144
AC013734.1	0.433739	0.00340181	1.35073
TMSB15B	0.430512	0.000570645	1.34771
AC022113.1	0.430287	0.000661157	1.3475
LINC01553	0.429993	0.0023823	1.34723
UPP2	0.429645	0.00498085	1.3469
HOXC13	0.429542	0.00904346	1.34681
AC005798.1	0.42948	0.00244452	1.34675
LINC01998	0.428618	0.00869438	1.34594
OVOL2	0.426436	0.00149647	1.34391
CKAP2P1	0.426123	0.00860781	1.34362
AL451074.3	0.425482	0.00245943	1.34302
HBE1	0.425092	0.00413292	1.34266
ELOCP21	0.425066	0.00301286	1.34263
RPS26P45	0.42435	0.00519166	1.34197
AC104446.1	0.422487	0.000401725	1.34024
FZD10	0.421095	0.00366805	1.33894
SNORD115-22	0.418699	0.0016789	1.33672
CASP3P1	0.418268	0.00229463	1.33632
AC006115.1	0.416968	0.00873077	1.33512
ASPHD1	0.416608	0.00312709	1.33479
CYP26A1	0.416059	0.00990376	1.33428
CCT8L2	0.415668	0.00857175	1.33392
AL138799.1	0.415614	0.00322221	1.33387
AC069228.1	0.415247	0.00211042	1.33353
PCAT4	0.415168	0.00205161	1.33345
TAS2R62P	0.414763	0.00452133	1.33308
AC079070.1	0.41467	0.000612239	1.33299
AC005552.1	0.413935	0.000640506	1.33231
AC011365.2	0.413391	0.00284054	1.33181
RF00019	0.413065	0.00808568	1.33151
AC009501.2	0.412368	0.00266803	1.33087
LINC01450	0.412298	0.00101784	1.3308
AL356215.1	0.412047	0.00458251	1.33057
RN7SL541P	0.411523	0.000739359	1.33009
AL356863.1	0.410715	0.00453114	1.32934
H2AFZP4	0.410147	6.57e-07	1.32882
AP000641.1	0.409925	0.00411105	1.32862
ZSCAN23	0.409706	0.00129175	1.32842
AC100757.2	0.409283	0.00822363	1.32803
H1FNT	0.409227	0.00266471	1.32797
RPEP3	0.409112	0.00661907	1.32787
TEX33	0.409043	0.000512081	1.3278
RNA5SP368	0.407633	0.00605344	1.32651
AC083899.2	0.407166	0.000131183	1.32608
CLUL1	0.406951	0.00917827	1.32588
AL132996.1	0.406942	0.00991837	1.32587
AL096711.1	0.406494	9.39e-05	1.32546
SLC35G3	0.405028	0.0092016	1.32411
ZNF382	0.403595	0.00102126	1.3228
KIAA0087	0.403432	0.00551236	1.32265
WFDC5	0.403426	0.00666169	1.32265
AC093107.1	0.403109	0.0056582	1.32235
OR52B2	0.401223	0.0047505	1.32063
HMGB1P1	0.401212	0.00737141	1.32062
AC112503.1	0.399825	0.00593539	1.31935
AL023802.1	0.399366	0.00137077	1.31893
FAR2P4	0.398767	0.00751873	1.31838
EIF4EBP2P3	0.398734	0.00200962	1.31835
AC011731.1	0.398479	0.00462348	1.31812
VCX3B	0.398279	0.00811153	1.31793
AC009185.1	0.398019	0.00279289	1.3177
SLC10A6	0.3974	0.00265915	1.31713
AC092295.2	0.397071	0.00177328	1.31683
ADH6	0.394675	0.00464107	1.31465
AC245088.1	0.394499	0.000775081	1.31449
AC095038.1	0.393632	0.00985663	1.3137
FER1L6	0.393073	0.00953998	1.31319
ABCG5	0.392962	0.00549528	1.31309
AC016205.1	0.392947	0.0042623	1.31307
LINC02015	0.391432	0.00286286	1.31169
OLAH	0.391276	0.0024788	1.31155
AL353764.1	0.390652	0.00594031	1.31099
NF1P5	0.390063	0.00407155	1.31045
CALCA	0.387911	0.00116961	1.3085
SP8	0.386287	0.00684598	1.30703
CARS-AS1	0.386258	0.005135	1.307
LINC02301	0.38615	0.00973457	1.3069
AC008735.3	0.386126	0.000911617	1.30688
RNF183	0.385863	0.00328615	1.30664
CASP16P	0.385403	0.0098537	1.30622
MMD	0.385224	0.00457919	1.30606
AC016576.1	0.3847	0.000209088	1.30559
OR10V2P	0.384576	0.00311993	1.30548
LCE1A	0.383955	0.00201174	1.30491
AL353751.1	0.383844	0.00108522	1.30481
MAL2-AS1	0.383804	0.00365227	1.30478
AL138775.1	0.383432	0.000846063	1.30444
AC084198.1	0.383338	0.00265589	1.30436
AC021546.1	0.383174	0.00570249	1.30421
SYT3	0.383138	0.00511056	1.30418
AC087071.2	0.381434	0.00446859	1.30264
SNTN	0.381284	0.00721741	1.3025
GAGE10	0.380868	0.0010194	1.30213
PRSS3	0.38022	0.00119803	1.30154
AC095050.1	0.380216	0.00496317	1.30154
AL157702.2	0.379236	0.00113902	1.30065
AL161901.1	0.378823	0.00170484	1.30028
AC087379.1	0.378803	0.00452254	1.30026
RNU5E-3P	-1.00345	3.17e-06	0.498806
MIR563	-1.00582	0.00263915	0.497987
AC069234.2	-1.00962	0.000771544	0.496677
RPL31P52	-1.02617	9.97e-05	0.491011
ZCCHC12	-1.02895	1.9e-11	0.490067
AC104126.1	-1.04328	3.92e-05	0.485223
AC244090.3	-1.04469	8.02e-09	0.484749
AC026469.1	-1.05448	6.24e-05	0.48147
RF00394	-1.06019	6.22e-07	0.479569
AC073349.2	-1.06692	3.5e-14	0.477337
CKS1BP1	-1.07071	1.53e-09	0.476084
AC126177.2	-1.07109	5.49e-10	0.475959
AC122713.2	-1.07837	5.82e-12	0.473565
CERS3-AS1	-1.09343	1.49e-06	0.468647
LEXM	-1.10108	4.41e-10	0.466168
HSFX2	-1.1024	0.000193223	0.465742
AC092184.1	-1.11334	3.67e-05	0.462222
LCN6	-1.11377	4.14e-06	0.462084
SCRG1	-1.12146	0.000231267	0.459628
OR7E109P	-1.126	1.93e-10	0.458184
KCNK12	-1.14412	1.09e-05	0.452466
MIR1262	-1.17886	2.81e-05	0.441701
L34079.3	-1.19111	9.02e-17	0.437966
RN7SL172P	-1.20439	4.34e-07	0.433951
CEMP1	-1.21547	5.24e-06	0.430632
KIAA1210	-1.21843	4.15e-05	0.42975
LINC02024	-1.25049	1.46e-06	0.420307
KRT78	-1.25743	2.16e-10	0.418288
AC027013.1	-1.32238	2.02e-05	0.399876
SLFN14	-1.3232	0.000911019	0.399648
AC112484.3	-1.32631	3.61e-08	0.398787
CLEC4D	-1.36791	0.000469428	0.387451
AC005224.3	-1.3987	6.12e-08	0.379272
AC005019.1	-1.39877	5.84e-10	0.379252
BIRC5	-1.44147	6.21e-10	0.368192
PTCD2P1	-1.56656	1.94e-11	0.337611
AP005131.4	-1.61847	1.1e-12	0.325681
TTC39DP	-1.63287	3.25e-23	0.322445
FAM239B	-1.74232	1.26e-08	0.298889
MAG	-2.48697	4.26e-15	0.17838

## Sheet: Sheet3
differential expressed genes among LMM_LP vs. non LMM_LP
Gene.symbol	log2FC	adj.P.Val	FC
IGHV3-53	0.99358	0.033643	1.99112
S100A7	0.961539	0.0238883	1.94739
AC091045.1	0.820018	0.0223494	1.76543
AC104971.3	0.789157	0.0434011	1.72806
CNTNAP3P5	0.579076	0.0336914	1.49389
SPRR2G	0.566173	0.0265878	1.48059
AL356535.1	0.558425	0.0451489	1.47266
SLURP1	0.547322	2.98e-05	1.46137
AC099521.1	0.523252	0.0157773	1.43719
AP003680.1	0.522663	0.0404547	1.4366
COL21A1	0.503306	0.0253449	1.41746
AC004263.1	0.495326	0.0318122	1.40964
AC024145.1	0.491092	0.0203679	1.40551
GABRA1	0.486139	0.0489574	1.40069
CAPSL	0.482771	0.0409982	1.39743
MIR3687-1	0.462234	0.00647883	1.37767
AC078962.2	0.42618	0.0017906	1.34367
MSH4	0.423099	0.0198379	1.3408
AP001625.3	0.407486	0.018526	1.32637
FEZ2	0.400971	0.0251109	1.3204
NME8	-1.14901	0.0179742	0.450934
HSFX2	-1.15894	0.00641136	0.447841
AC005224.3	-1.17875	0.00360314	0.441733
KRT77	-1.20669	0.0054587	0.433263
AC092184.1	-1.26397	0.00326647	0.416396
PTCD2P1	-1.26626	0.000643905	0.415737
FAM239B	-1.31245	0.00181452	0.402638

## Sheet: Sheet4
differential expressed genes among LMM vs. non LMM
Gene.symbol	log2FC	adj.P.Val	FC
FRG2HP	1.02134	0.0311505	2.02981
AC022730.4	0.927377	0.0119696	1.90182
TNNT2	0.917892	0.0279999	1.88935
AC004870.4	0.901804	0.00732796	1.8684
AL139022.2	0.833594	0.0153533	1.78212
AC144548.1	0.778116	0.0222883	1.71489
VCX3B	0.709094	0.00116218	1.63478
KRT42P	0.673059	0.0161764	1.59445
MME-AS1	0.665857	0.0296711	1.58651
SLC25A39P2	0.640343	0.0395217	1.5587
CALML5	0.625297	0.028781	1.54253
AC046136.1	0.600927	0.0424521	1.51669
F2	0.587497	0.0254273	1.50264
DYNLRB2	0.581182	0.0383978	1.49607
SPRR2E	0.564852	0.0221934	1.47924
RNU6-481P	0.53235	0.049257	1.44628
AC107032.2	0.526056	0.0382125	1.43999
RNA5SP195	0.517589	0.017086	1.43156
RNU6-729P	0.515378	0.0417468	1.42937
HMGN2P6	0.510104	0.0320382	1.42415
ZNF233	0.509475	0.0103886	1.42353
HNRNPA3P11	0.497702	0.0227332	1.41196
AC004870.3	0.497164	0.0320011	1.41144
AL022724.1	0.493536	0.0369864	1.40789
AC083843.1	0.489931	0.0270356	1.40438
AL390856.1	0.484585	0.0108356	1.39918
SNORD13E	0.483776	0.0373203	1.3984
AC090616.2	0.477839	0.0176995	1.39266
AC024267.6	0.472476	0.0479633	1.38749
ATAD2	0.466453	0.00252854	1.38171
AC026471.4	0.454489	2.02e-05	1.3703
AC069228.1	0.452621	0.0331652	1.36852
AC093627.4	0.452414	0.0283577	1.36833
MEPE	0.452409	0.0469263	1.36832
IFITM10	0.451782	0.0462444	1.36773
MYCBP2-AS1	0.450966	0.0471815	1.36695
MYOC	0.449789	0.0462393	1.36584
CDCA8	0.449754	0.0295507	1.36581
ZNF382	0.449604	0.0324026	1.36567
SNORA84	0.448251	0.0426791	1.36439
ZNF844	0.447217	0.00182486	1.36341
RPL41P1	0.439835	0.046735	1.35645
ZNF93	0.43905	0.0110008	1.35571
MT-RNR2	0.436615	0.0395072	1.35343
GLUL	0.425852	0.0257113	1.34337
AL512649.2	0.419191	0.0207062	1.33718
SLURP1	0.418134	0.0110605	1.3362
AASS	0.416397	0.0139774	1.33459
DSG1	0.405701	0.014766	1.32473
CTH	0.398443	0.0172148	1.31808
AL121776.1	0.397121	0.0187408	1.31688
ZIK1	0.396694	0.00550388	1.31649
SEPT7P2	0.391747	0.0421402	1.31198
SNORD115-23	0.391296	0.00906714	1.31157
SST	0.390922	0.0204799	1.31123
AL626787.1	0.387356	0.0479401	1.30799
AC123786.1	0.386425	0.00749335	1.30715
DSC1	0.383774	0.00612735	1.30475
AC016576.1	0.382609	0.0324611	1.3037
PIK3R1	0.378993	0.0294935	1.30043
MIR1262	-1.00728	0.0295371	0.497482
KRT78	-1.03114	0.000168068	0.489323
CMTM2	-1.04561	0.0302105	0.484441
AC126177.2	-1.05141	2.86e-05	0.482495
AL139095.1	-1.06449	0.000836824	0.478141
AP005131.4	-1.06511	0.000932034	0.477935
GRK5-IT1	-1.08121	0.00286484	0.472632
HSFX2	-1.10459	0.0142805	0.465034
MAG	-1.13	0.011598	0.456915
SCRG1	-1.13044	0.00805308	0.456776
AC092184.1	-1.18637	0.00980017	0.439407
CLEC4D	-1.38797	0.0164279	0.382101
PTCD2P1	-1.44938	3.08e-05	0.366178
FAM239B	-1.59889	2.1e-05	0.330131

## Sheet: Sheet5
SLURP1 correlated genes
Gene.symbol	log2FC	adj.P.Val
LCE1C	0.808176	3.22e-24
KPRP	0.805406	4.55e-24
LCE2B	0.777508	3.6e-21
LCE1B	0.768951	2e-20
SERPINA12	0.762098	7.39e-20
LCE2C	0.756727	1.97e-19
KRTDAP	0.747945	1.03e-18
CALML5	0.735349	1.06e-17
SPRR2G	0.709599	9.43e-16
SPRR2E	0.70941	8.85e-16
DAPL1	0.691214	1.55e-14
CALML3	0.689081	2e-14
C1orf68	0.687898	2.23e-14
LOR	0.680237	6.65e-14
LCE6A	0.670751	2.51e-13
AC055736.1	0.670204	2.56e-13
WFDC5	0.668159	3.24e-13
LCE2D	0.657092	1.44e-12
CRCT1	0.641753	1.05e-11
KLK7	0.639872	1.27e-11
LGALS7B	0.636525	1.86e-11
LCE1A	0.63544	2.04e-11
CTD-2619J13.13	0.635388	1.97e-11
GJB3	0.630028	3.7e-11
SERPINB7	0.627129	5.08e-11
IL37	0.625433	6.02e-11
LY6G6C	0.616776	1.64e-10
PSAPL1	0.614974	1.95e-10
KLK5	0.611038	2.99e-10
AADACL2	0.601897	7.93e-10
LINC00302	0.600016	9.21e-10
GGT6	0.597992	1.09e-09
LCE1E	0.577386	9.29e-09
SERPINB2	0.574625	1.17e-08
LCE5A	0.572052	1.48e-08
GPR87	0.567801	2.17e-08
GJB4	0.567008	2.29e-08
ACER1	0.566388	2.39e-08
NEU2	0.562555	3.41e-08
LCE1D	0.559842	4.25e-08
MIR205	0.558955	4.54e-08
MIR203A	0.558548	4.63e-08
POF1B	0.553769	7.17e-08
AC004699.1	0.539592	2.53e-07
NLRP10	0.532027	4.28e-07
KRT10	0.531878	4.27e-07
SOX21	0.529594	5.06e-07
SPRR2D	0.527176	5.98e-07
SPRR1B	0.526533	6.24e-07
MT4	0.526411	6.21e-07
IL36RN	0.525987	6.36e-07
RP11-635N19.3	0.516748	1.33e-06
RPS12P24	0.516499	1.32e-06
KRT128P	0.511361	1.89e-06
PGLYRP3	0.511061	1.91e-06
RP11-680F20.6	0.508233	2.3e-06
AZGP1P1	0.501742	3.73e-06

## Sheet: Sheet6
TTC39DP correlated genes
Gene.symbol	log2FC	adj.P.Val
AC126917.1	0.685922	2.11e-13
CTB-147C22.9	0.659397	6.64e-12
SLC25A24P2	0.64298	4.48e-11
AL133168.3	0.639161	5.86e-11
MIR4478	0.638952	5.01e-11
WARSP1	0.637436	5.21e-11
RP11-521C20.3	0.618693	4.57e-10
PTCD2P1	0.617632	4.6e-10
MIR7702	0.616565	4.7e-10
RP11-1399P15.1	0.612927	6.55e-10
MTND3P4	0.612662	6.19e-10
AC007919.19	0.611583	6.47e-10
TRDJ4	0.608805	8.28e-10
RP11-553N16.5	0.60456	1.25e-09
RN7SL78P	0.602045	1.56e-09
OR2AT2P	0.594588	3.16e-09
CTD-3099C6.11	0.593016	3.56e-09
AL365502.1	0.592921	3.41e-09
HNRNPDLP1	0.591836	3.66e-09
C11orf98	0.589604	4.44e-09
ZCCHC12	0.586992	5.38e-09
RP4-777L9.3	0.586368	5.52e-09
VN1R105P	0.584186	6.69e-09
CTC-490E21.10	0.581149	8.85e-09
MIR6876	0.580633	9.01e-09
TMEM257	0.579759	9.53e-09
RNU1-83P	0.57806	1.1e-08
RP11-269F21.2	0.575511	1.38e-08
RP11-797H7.1	0.571365	2.04e-08
AC048346.1	0.571027	2.05e-08
RP11-147K6.1	0.570653	2.06e-08
ARL2BPP3	0.57061	2.01e-08
AC098614.1	0.569687	2.15e-08
RP11-171N4.1	0.568582	2.33e-08
MAG	0.568198	2.36e-08
MIR1289-2	0.566884	2.62e-08
L34079.4	0.566109	2.76e-08
BNIP3P42	0.565975	2.73e-08
CTD-2583P5.1	0.563276	3.48e-08
RP11-328J14.2	0.561677	3.88e-08
AP002495.1	0.560979	4.06e-08
OR52L1	0.559613	4.54e-08
MIR8055	0.557127	5.65e-08
RP11-63A23.2	0.556935	5.63e-08
RP11-723O4.9	0.553899	7.38e-08
AL139288.1	0.553422	7.56e-08
RP11-593F5.2	0.553182	7.59e-08
RP11-274M17.3	0.550272	9.8e-08
RNU6-1158P	0.549969	9.89e-08
CTB-114C7.4	0.549305	1.03e-07
RP11-950K24.2	0.547728	1.18e-07
AC016831.3	0.546153	1.34e-07
IGLV7-43	0.544813	1.49e-07
AC113618.1	0.544266	1.54e-07
RP11-78O22.1	0.541344	1.98e-07
RP11-734I18.1	0.540396	2.12e-07
OR2A1	0.539675	2.22e-07
RP4-681L3.2	0.539512	2.22e-07
RP11-290F24.3	0.537753	2.52e-07
DLEU2_4	0.53766	2.51e-07
RPL35AP4	0.532119	4.05e-07
AL137251.1	0.531939	4.05e-07
AC093859.1	0.531755	4.06e-07
RPL21P106	0.53139	4.13e-07
PRR25	0.530101	4.56e-07
LINC01063	0.529797	4.62e-07
SOGA3	0.529385	4.73e-07
RNASE8	0.52893	4.85e-07
KRT78	0.527588	5.38e-07
RP11-893F2.5	0.527454	5.37e-07
RP11-81H3.2	0.526833	5.6e-07
RP11-173D3.1	0.52563	6.13e-07
RNY3P8	0.523339	7.38e-07
RP11-505E24.2	0.522924	7.55e-07
RP11-722P11.4	0.522782	7.55e-07
RP11-223C24.2	0.52242	7.69e-07
RP11-362A9.3	0.521107	8.5e-07
RP11-445P19.2	0.519767	9.42e-07
OR11H7	0.518748	1.01e-06
DLEU2_5	0.516527	1.21e-06
CERS3-AS1	0.516236	1.23e-06
AC010243.1	0.516161	1.22e-06
RP4-733B9.1	0.514967	1.33e-06
HMGN1P7	0.514453	1.38e-06
RPL31P20	0.514079	1.4e-06
U91319.1	0.51385	1.41e-06
MIR4294	0.511048	1.75e-06
HOTAIR_3	0.51095	1.74e-06
RP3-508D13.1	0.509657	1.92e-06
CTD-2154B17.4	0.508772	2.04e-06
KLRC3	0.508173	2.1e-06
RNU105C	0.506215	2.44e-06
RP11-345N11.1	0.506044	2.45e-06
AC097361.1	0.505409	2.53e-06
BX088702.4	0.504803	2.63e-06
RP4-744I24.4	0.504678	2.63e-06
RP11-57C13.3	0.504398	2.67e-06
LGALS9B	0.503984	2.73e-06
RP11-258F22.2	0.502039	3.17e-06
RP11-707P17.1	0.501352	3.32e-06
AC005786.6	0.501122	3.35e-06
RP11-66B24.5	0.500134	3.59e-06
GIMD1	0.500118	3.56e-06

## Sheet: Sheet7
LCE1C correlated genes
Gene.symbol	log2FC	adj.P.Val
LCE2B	0.857525	4.08e-31
KPRP	0.857479	2.76e-31
LCE2C	0.841161	7.16e-29
SLURP1	0.808176	1.29e-24
KRTDAP	0.792124	7.14e-23
LCE2D	0.777277	2.17e-21
LCE1B	0.775966	2.57e-21
SERPINA12	0.7738	3.74e-21
LCE1E	0.77056	6.98e-21
LOR	0.761012	5.08e-20
C1orf68	0.740366	3.06e-18
LCE1D	0.737391	4.99e-18
LCE6A	0.733309	1e-17
PSAPL1	0.720099	1.03e-16
LCE1A	0.718664	1.24e-16
CRCT1	0.71727	1.49e-16
SPRR2E	0.713715	2.6e-16
CALML5	0.710324	4.39e-16
CALML3	0.709008	5.21e-16
KLK5	0.699796	2.27e-15
LINC00302	0.691636	7.93e-15
SPRR2G	0.685922	1.84e-14
DAPL1	0.68171	3.33e-14
GJB3	0.68169	3.21e-14
LGALS7B	0.677742	5.56e-14
WFDC5	0.661893	5.22e-13
GJB4	0.65903	7.48e-13
AC055736.1	0.657602	8.79e-13
LY6G6C	0.646351	3.84e-12
KLK7	0.640892	7.57e-12
SERPINB7	0.634979	1.56e-11
MIR203A	0.619247	1.04e-10
GPR87	0.614	1.87e-10
RP11-44N17.2	0.590129	2.64e-09
IL37	0.58942	2.77e-09
LCE5A	0.584774	4.3e-09
ACER1	0.581142	6.13e-09
AADACL2	0.580273	6.55e-09
RP11-488I20.7	0.579595	6.85e-09
SPRR1B	0.578493	7.33e-09
Y_RNA	0.576695	8.62e-09
RP11-552J9.12	0.576695	8.42e-09
SOX21	0.57371	1.12e-08
RP13-455A7.1	0.573474	1.1e-08
CNFN	0.573383	1.09e-08
POF1B	0.571008	1.35e-08
AC004699.1	0.566949	1.99e-08
SPRR1A	0.554528	6.3e-08
OR5P1P	0.553159	7.05e-08
KRT10	0.546304	1.27e-07
CLEC2A	0.546093	1.28e-07
PRSS3	0.541898	1.82e-07
CTD-2619J13.13	0.539704	2.11e-07
LGALS7	0.539072	2.2e-07
RP1-267D11.1	0.537308	2.51e-07
LIPK	0.528616	5.2e-07
MIR205	0.525315	6.83e-07
IL36RN	0.522358	8.7e-07
THEM5	0.520728	9.86e-07
GGT6	0.519806	1.04e-06
RP11-635N19.3	0.516251	1.37e-06
KRT128P	0.51258	1.83e-06
LIPM	0.510841	2.09e-06
WFDC12	0.510412	2.14e-06
SERPINB5	0.506066	2.98e-06
NLRP10	0.50377	3.51e-06
